# Supplementary material for: Crickets (Acheta domesticus) as Wheat Bread Ingredient: Influence on Bread Quality and Safety Characteristics
Source: Foods. 2023 Jan 9;12(2):325. doi: 10.3390/foods12020325 (PMC9858247; doi:10.3390/foods12020325)
Supplement: Supplementary file 1 [file foods-12-00325-s001.zip]

Archive with 6 entries (6 files):
- Supplementary File S1. Questionnaire survey.pdf
- Supplementary File S2. Analysis of biogenic amine concentration in edible cricket flour.pdf
- Supplementary File S3. Analysis of fatty acid and volatile compound profiles.pdf
- Supplementary File S4. Sensory analysis of bread with cricket flour.pdf
- Supplementary File S5. Analysis of acrylamide concentration in bread .pdf
- Supplementary File S6. Edible cricket flour volatile compounds.pdf
